# Supplementary material for: RstAB activates type 1 fimbriae to promote uropathogenic Escherichia coli bladder invasion
Source: iScience. 2026 Jun 11;29(7):116333. doi: 10.1016/j.isci.2026.116333 (PMC13276309; doi:10.1016/j.isci.2026.116333)
Supplement: Table S2. Primers used in this study [file mmc2.xlsx]

## Sheet: Sheet1
Table S2 Primers used in this study (5`-3`) (related to STAR Methods)
Gene	F/R	sequence
Primers for gene mutation
rstAB	F	5´ TTGATAGTAAGTAAAAACAGTGCGGTGTATGTAGGCTGGAGCTGCTTCG 3´
rstAB	R	5´ TCAGGCAGAGGTAAATTGCGGGATGTTATGCATATGAATATCCTCCTTAG 3´
fimS-LIR	F	5´ TAAAAAGAGAAGAAGCTTGATTTAACTAATTGATAAT AAAGTTAAAAAAGTGTAGGCTGGAGCTGCTTC 3´
fimS-LIR	R	5´ CGATGCTTTCCTCTATGAGTCAAAAGAGATCTAATTGTCTTGT ATTTATTTGCATATGAATATCCTCCTTAG 3´
FimA-H	F	5´ TTGGCAGTCAAACTCGTTGACAAAACAAAGTGTAGGCTGGAGCTGCTTCG 3´
FimA-H	R	5´ CGTACCTGCATTAGCAATGCCCTGTGATTTCTCATATGAATATCCTCCTTAG 3´
fimA-H;rstAB	F	5´ TTGATAGTAAGTAAAAACAGTGCGGTAGGCTGGAGCTGCTTCG 3´
fimA-H;rstAB	R	5´ TCAGGCAGAGGTAAATTGCGGGATCATATGAATATCCTCCTTAG 3´
papG	F	5´ACTGAGTCATACCTAAATGAATAACTGTAATTACGGAAGTGATTTCTGGTAGGCTGGAGCTGCTTCG 3´
papG	R	5´GGGCATCCCAGATATCCACAACACTCTATCCGGCTCCGGATAAACCATCATATGAATATCCTCCTTAG 3´
papG-II	F	5´ACTGAGTCATACCTAAATGAATAACTGTAATTACGGAAGTGATTTCTGGTAGGCTGGAGCTGCTTCG 3´
papG-II	R	5´GGGCATCCCAGATATCCACAACACTCTATCCGGCTCCGGATAAACCATCATATGAATATCCTCCTTAG 3´
Primers for identifying the gene mutants
rstAB	F	5´ CCGGTGAAATACCATAGGGACGCCA 3´
rstAB	R	5´ ACAGCGGCCTTGCTGCTGCGATTT 3´
fimS-LIR	F	5´TAAAAAGAGAAGAAGCTTGATTTAACTAATTGATAAT AAAGTTAAAAAAGTGTAGGCTGGAGCTGCTTC 3´
fimS-LIR	R	5´CGATGCTTTCCTCTATGAGTCAAAAGAGATCTAATTGTCTTGT ATTTATTTGCATATGAATATCCTCCTTAG 3´
FimA-H	F	5´ AAAATGGCCCCAAATGTTTCATCTTTTGGGGGA 3´
FimA-H	R	5´ GTCTTATCTGGCCTACAAAGGGCTAACGTGCAGGT 3´
fimA-H;rstAB	F	5´ ACCATAGGGACGCCAGGTAAACAA 3´
fimA-H;rstAB	R	5´ GCGAAAATGACGCAACGCCAGCGA 3´
papG	F	5´ GTAATGCAATGGCTGGGCAGACTA 3´
papG	R	5´ ATATTACTGAAACACACTGTCTGT 3´
papG-II	F	5´ TTCATCGCTCTGGAGTGAATACCACGACGATT 3´
papG-II	R	5´ CTCACCCAGGGATTGGCTGAGACGAAAAACAT 3´
Primers for complement
rstAB	F	5´ GGCAAAATCGGTAACGGTTGAGTAAACCATAGGGACGCCAGGTAAACAA 3´
rstAB	R	5´ ACTTCGAAGCAGCTCCAGCCTACACTCAGGCAGAGGTAAATTGCGGGAT 3´
pACYC184 -rstAB	F	5´ CCCAAGCTTAGGACGGCGGGAGTGATCCCGCCT 3´
pACYC184 -rstAB	R	5´ CGGGATCCTCACCGTGTAATTCCCGGGGA 3´
Primers for qRT-PCR
gyrA	F	5´ AAAGACGGTATGCGCATCGTGA 3´
gyrA	R	5´ TGAGCACGATCGCGAGCTTTAC 3´
rstA	F	5´ GAGCAAGCCACAGTGACCAA 3´
rstA	R	5´ GAGCGAGATTTCAGTGTTAGCC 3´
rstB	F	5´ ACAGTCGCTGGATGATTTGA 3´
rstB	R	5´ AAGATGGTATTTACTCAGTGGCTC 3´
fimA	F	5´ AGCATCTAACTGTTTGATATGTAA 3´
fimA	R	5´ GACATGGGCAGTCGTTCTGTACAC 3´
fimB	F	5´ CTGCAAATACCGGGCCTCATGC 3´
fimB	R	5´ CTCGCTCTCAGCATGCGGA 3´
fimC	F	5´ GCCACCTCTGTTTGCGATGAAGGG 3´
fimC	R	5´ TTTTCTGCGGCCTGATCGGGTGG 3´
fimD	F	5´ AACTGCTGCTGACTCTCTGGTGGC 3´
fimD	R	5´ AAGCGCGCGTTGGGATAAAACTGC 3´
fimE	F	5´ AAGAAGTTCAGGCCATGATG 3´
fimE	R	5´ GTTCCACGGCTTCACGCTC 3´
fimF	F	5´ ACAACATTGGTGCGACGACTCCTGT 3´
fimF	R	5´ CGGACGATGGGGCATTAAGGGGTA 3´
fimG	F	5´ GCGACGATACAGGCAGCCGATGTC 3´
fimG	R	5´ CTGAAGCTGGCAGTGACCCTCGAC 3´
fimH	F	5´ ACCCTGGTTCAGTGCCGATTCCTC 3´
fimH	R	5´ TGCCGTTAATCCCAGACTTACCGCC 3´
fimI	F	5´ CCGGTTTCATGCGGTAGGGGAAGA 3´
fimI	R	5´ CCCTCTCCCACGGAAAGCACATCC 3´
Phase-OFF	F	5´ TGAACGGTCCCACCATTAACCG 3´
Phase-OFF	R	5´ TCACATCACCTCCGCTATATGT 3´
papA	F	5´ CGGTAGCTATGGCAGTGGTG 3´
papA	R	5´ GCACCTTCTGTTACAGGGTTGCCA 3´
papH	F	5´ TTTGCCGGTCCGTTTCCTCCGC 3´
papH	R	5´ ATCGACCCGGAATCCCAGCACG 3´
papC	F	5´ GAGCAGTACCTGAACGCCCGCT 3´
papC	R	5´ CCACCGGACATTCCCCCTGCAT 3´
papE	F	5´ TGTCTTCCGGTAATGCTGGGGGC 3´
papE	R	5´ TCCCCAGCCTTCAGACTCTGCA 3´
papF	F	5´ GGTCGCTGTACTGGCTGATGTGC 3´
papF	R	5´ TCCCCGCCATTCAGTGTCCTGC 3´
papG	F	5´ TGAGCGGGCCTTTGATGCAGGT 3´
papG	R	5´ TGTCTCTCCTGTGTCCACCCCGT 3´
Primers for verification of the RNA-seq results
acrR	F	5´AAGAAACGCGCCAACACATCCT 3´
acrR	R	5´CGCCAGGGAATTTTGCCTGATA 3´
cspH	F	5´ATCGCAAAAGCGGCAAAGGATT 3´
cspH	R	5´ TTGGTCCACGCAGGCCATTTAC 3´
hycA	F	5´ AATTCGCTGGTTCAGGGGATCA 3´
hycA	R	5´ TCAATCATGCCGTCAATGCTCA 3´
pyrB	F	5´ GGACAATCTCCACGTCGCAATG 3´
pyrB	R	5´ CGCGGGTCATGTACAGGATGTC 3´
bioB	F	5´ CATCACCACCCGCACCTATCAG 3´
bioB	R	5´ GCATGTTGATTGGCACGCTTTC 3´
glcD	F	5´ CATCAGTGGGGAACATGGCATC 3´
glcD	R	5´AGCGGTGTAGCGTGGGAATGTT 3´
nohA	F	5´ TGAACGCTACCGGCTCACAAAA 3´
nohA	R	5´ CATTGGAGGCTTTCGCGATTTC 3´
papF	F	5´ TCCTGAGCACGTGGACAACTCA 3´
papF	R	5´ ACGTGCTGTGTCCAGACCTGCT 3´
Primers for EMSA
fimS	F1	5´ TTGGGGCCATTTTGACTCAT 3´
fimS	R1	5´ TTGGGGCCAAACTGTCTATA 3´
kana	F2	5´ GTTTGGCGCTATCGTTACACGCTG 3´
kana	R2	5´ CAGCGTGTAACGATAGCGCCAAAC 3´
Mut-fimS	F1	5´ TAAATACAAGACAATTGGGGCCAA 3´
Mut-fimS	R1	5´ CCGCGACCGCTCCCGTTTGCAGTTTTTTATATTGCATGAGGTGGTTTT 3´
Mut-fimS	F2	5´ AAAACCACCTCATGCAATATAAAAAACTGCAAACGGGAGCGGTCGCGG 3´
Mut-fimS	R2	5´ TTTGTTTTGTCAACGAGTTTGACT 3´
Primers for RstA-purification
rstA	F	5´ GGAATTCCATATG TTGATAGTAAGTAAAAACAGTGCG 3´
rstA	R	5´ CCGCTCGAG TTATTCCCACGCATGAGGCGCAAA 3´
Id pET28a	F	5´ TAATACGACTCACTATAGGG 3´
Id pET28a	R	5´ TGCTAGTTATTGCTCAGCGG 3´
Primers for WB
fimH-flag	F1	5´CCGTTACAGGTCAGAGCATTGACCGTAAATGGTGGAGCCACTCAGGGAACCATTCAGGCAGTGATTAGCATCACCTATACCTACAGCTGAACCCAAAGAGATGATTGTAATGAAACGAGTTATT 3´
fimH-flag	R1	5´AAATAAACAAATAGGGGTTCCGCGTTACTATTTATCGTCGTCATCTTTGTAGTCGATATCATGATCTTTATAATCACCGTCATGGTCTTTGTAGTCTTGATAAACAAAAGTCACGCCAAT 3´
fimH-flag	F2	5´ATTGGCGTGACTTTTGTTTATCAAGACTACAAAGACCATGACGGTGATTATAAAGATCATGATATCGACTACAAAGATGACGACGATAAATAGTAACGCGGAACCCCTATTTGTTTATTT 3´
fimH-flag	R2	5´GCGACGCTGACGCGTCTTATCTGGCCTACAAAGGGCTAACGTGCAGGTTTTAGCTTCAGGTAATATTGCGTACCTGCATTAGCAATGCCCTGTGATTTCTTTACCAATGCTTAATCAGTGAGGC 3´
Id fimh-flag	F	5´ CCGTTACAGGTCAGAGCATTGACCG 3´
Id fimh-flag	R	5´ TTACTATTTATCGTCGTCATCTTTG 3´
rstA-flag	F1	5´ACAGCACTACCAGCGCACCGAGCGCGGCTTTGATTACCAGCCCCATCTTTTTACCTTAACACTTTCATAACAAGTCATCAGTAGAATACCTGATGAAACCTTGTTTAGAAACGATTGATAGTAAGTAAAAACAGTGCGGTGTATTGTGAC 3´
rstA-flag	R1	5´GAACTTCGAAGCAGCTCCAGCCTACACTTACTATTTATCGTCGTCATCTTTGTAGTCGATATCATGATCTTTATAATCACCGTCATGGTCTTTGTAGTCTTCCCACGCATGAGGCGCAAAAAGATAGCCTTTGTTACGCACGGTTTTAAT 3´
rstA-flag	F2	5´ATTAAAACCGTGCGTAACAAAGGCTATCTTTTTGCGCCTCATGCGTGGGAAGACTACAAAGACCATGACGGTGATTATAAAGATCATGATATCGACTACAAAGATGACGACGATAAATAGTAAGTGTAGGCTGGAGCTGCTTCGAAGTTC 3´
rstA-flag	R2	5´ACCAGCCCGACCAGCAGAGACATCACAAGGAAGCAGACAAACAATAACAGGTAAAACTGGATAAACAGTTTTTTCATCGCCATATGAATATCCTCCTTAGTTCCTATTCCGAAGT 3´
rstB-flag	F1	5´GTAACAAAGGCTATCTTTTTGCGCCTCATGCGTGGGAATAAGCGATGAAAAAACTGTTTATCCAGTTTTACCTGTTATTGTTTGTCTGCTTCCTTGTGATGTCTCTGCTGGTCGGGCTGGTGTACAAATT 3´
rstB-flag	R1	5´GGAACTTCGAAGCAGCTCCAGCCTACACTTACTATTTATCGTCGTCATCTTTGTAGTCGATATCATGATCTTTATAATCACCGTCATGGTCTTTGTAGTCGGCAGAGGTAAATTGCGGGATGTTATGCCATAACGGCCAGCTGAACGAGA 3´
rstB-flag	F2	5´TCTCGTTCAGCTGGCCGTTATGGCATAACATCCCGCAATTTACCTCTGCCGACTACAAAGACCATGACGGTGATTATAAAGATCATGATATCGACTACAAAGATGACGACGATAAATAGTAAGTGTAGGCTGGAGCTGCTTCGAAGTTCC 3´
rstB-flag	R2	5´TGAGTCGGTCTACGAGATCGTAACGCGCCATAATATTAACCACTTTAGTTACAACATCCTTATTTTATAGCACAGTGGTGGTGACTTGACCACCGTGCGCATAGTGCATATGAATATCCTCCTTAGTTCCTATTCCG 3´
Id rstA-flag	F	5´ TGGCTGTGCAGGTCGTAAATC 3´
Id rstA-flag	R	5´ CCACACTACCATCGGCGCTA 3´
Id rstB-flag	F	5´GGCACGTTGACCATCGATCCCATC 3´
Id rstB-flag	R	5´GCGAAAATGACGCAACGCCAGCGA 3´
Primers for β-Galactosidase Assays
fimS	F	5´ CCGGAATTCTTGGGGCCAAACTGTCTATATCATAAATAAGTTACG 3´
fimS	R	5´ CGCGGATCCTTGGGGCCATTTTGACTCATAGAGGAAAGCATCGCG 3´
fimS-mut	F	5´CCGGAATTCTTGGGGCCAAACTGTCTATATCATAAATAAGTTACGTATTTTTTCTCAAGCATAAAAATATTAAAAAACGACAAAAAGCATCTAACTGTTTGATATGTAAATTATTTCTCTTGTAAATTA 3´
fimS-mut	R	5´CGCGGATCCTTGGGGCCATTTTGACTCATAGAGGAAAGCATCGCGCACAAACTTTTTCAGTTTATTTGTTGGCTTAATGTTCCGCGACCGCTCCCGTTTGCAGTTTTTTATATTGCATGAGGTGGTTTT 3´
pMLB1034	F	5´ CCACCTGACGTCTAAGAAACCATT 3´
pMLB1034	R	5´ ACTCCAGCCAGCTTTCCGGCACCG 3´
