# Supplementary material for: RstAB activates type 1 fimbriae to promote uropathogenic Escherichia coli bladder invasion
Source: iScience. 2026 Jun 11;29(7):116333. doi: 10.1016/j.isci.2026.116333 (PMC13276309; doi:10.1016/j.isci.2026.116333)
Supplement: Data S1. Original ethical approval document [file mmc3.zip]

Archive with 2 entries (2 files):
- 20260430 original ethical approval document -qian wang.pdf
- 20230603 original ethical approval document PY.pdf
